# Supplementary material for: New Genetic Bomb Trigger: Design, Synthesis, Molecular Dynamics Simulation, and Biological Evaluation of Novel BIBR1532-Related Analogs Targeting Telomerase against Non-Small Cell Lung Cancer
Source: Pharmaceuticals (Basel). 2022 Apr 14;15(4):481. doi: 10.3390/ph15040481 (PMC9025901; doi:10.3390/ph15040481)
Supplement: Supplementary file 1 [file pharmaceuticals-15-00481-s001.zip]

Archive with 1 entries (1 files):
- pharmaceuticals-1664622-supplementary.pdf
